# Supplementary material for: Serum microRNA array analysis identifies miR-140-3p, miR-33b-3p and miR-671-3p as potential osteoarthritis biomarkers involved in metabolic processes
Source: Clin Epigenetics. 2017 Dec 12;9:127. doi: 10.1186/s13148-017-0428-1 (PMC5728069; doi:10.1186/s13148-017-0428-1)
Supplement: Supplementary file 2 — Pathway enrichment analysis for target genes of hsa-miR-33b-3p, hsa-miR-140-3p and hsa-miR-671-3p using DAVID database (p < 0.05). (XLSX 29 kb) [file 13148_2017_428_MOESM2_ESM.xlsx]

## Sheet: hsa-miR-140-3p pathways
Supplementary Table 2. Pathway enrichment analysis for target genes of hsa-miR-33b-3p, hsa-miR-140-3p and hsa-miR-671-3p using DAVID database (p<0.05).
Term	Count	%	P-Value	Genes
PI3K-Akt signaling pathway	78	37.1	1.4e-48	1292, 2056, 1147, 5578, 63923, 3480, 3675, 2246, 3439, 1386, 5586, 1289, 572, 2997, 5159, 1946, 4846, 5605, 1285, 5604, 2321, 5170, 3551, 2324, 1385, 6256, 57521, 3716, 1943, 6198, 6199, 7248, 2885, 3914, 9586, 6446, 3643, 4790, 6654, 5594, 23533, 3265, 1435, 5105, 3560, 2788, 3845, 6794, 1026, 5520, 2786, 3454, 5563, 3455, 5519, 4804, 84699, 595, 5728, 596, 8503, 5154, 5156, 2309, 1969, 57818, 5…
Insulin signaling pathway	46	21.9	1.5e-35	23533, 3265, 5257, 6464, 5255, 5105, 801, 3845, 53358, 867, 89801, 8835, 5563, 5261, 5584, 572, 79660, 2997, 3099, 5601, 8503, 5605, 673, 5604, 5170, 57818, 3551, 80201, 57521, 122809, 399694, 2889, 6198, 1399, 5293, 6199, 7248, 2885, 5834, 5576, 32, 5770, 3643, 5296, 6654, 5594
Pathways in cancer	66	31.4	5e-32	5330, 115, 1147, 113, 5579, 5578, 3480, 3675, 8772, 8322, 2246, 387, 572, 3576, 5159, 1488, 5601, 1487, 7484, 5605, 673, 1285, 5604, 7976, 3551, 6256, 3716, 2885, 3914, 8312, 4089, 4790, 4792, 6654, 5594, 23533, 3265, 2788, 3845, 7477, 867, 1026, 2786, 7474, 7189, 7186, 108, 7046, 595, 11211, 5728, 596, 8503, 5154, 83439, 5156, 2776, 324, 6387, 1021, 2782, 1399, 5293, 5336, 3569, 5296
Hepatitis B	43	20.5	9.4e-31	843, 23533, 3265, 1147, 4776, 5579, 5578, 6773, 4775, 3845, 1026, 6416, 4615, 8772, 3439, 3454, 1386, 353376, 572, 7046, 84699, 23586, 3576, 595, 5601, 5728, 596, 8503, 5605, 5604, 3551, 1385, 3716, 1021, 5293, 2885, 9586, 4089, 4790, 4792, 3569, 5296, 5594
Sphingolipid signaling pathway	38	18.1	3.4e-28	23533, 5330, 3265, 5579, 5578, 9846, 3845, 253782, 5520, 340485, 7186, 387, 5519, 8879, 1509, 5601, 5728, 596, 5600, 4846, 8503, 5605, 5603, 5604, 5170, 2776, 1903, 5525, 6609, 5293, 5529, 5527, 5526, 10558, 9517, 4790, 5296, 5594
Osteoclast differentiation	39	18.6	7.5e-28	23533, 1435, 1147, 2355, 6773, 9846, 10326, 5535, 7189, 7186, 3454, 3455, 23118, 1540, 3554, 7046, 5601, 5600, 8503, 140885, 5603, 5604, 799, 3551, 1385, 5608, 23547, 3716, 11025, 5293, 5336, 2885, 11027, 10454, 4790, 54, 4792, 5296, 5594
Neurotrophin signaling pathway	37	17.6	5.7e-27	23533, 3265, 6464, 801, 3845, 53358, 27330, 7189, 387, 4804, 572, 51135, 5601, 596, 8503, 5600, 5605, 815, 673, 2309, 5603, 5604, 5170, 3551, 399694, 6196, 2889, 6197, 1399, 5293, 5336, 2885, 4790, 4792, 5296, 6654, 5594
Chronic myeloid leukemia	30	14.3	4.4e-26	23533, 3265, 1147, 6464, 9846, 3845, 53358, 867, 1026, 572, 7046, 595, 1488, 1487, 8503, 5605, 673, 5604, 3551, 399694, 1021, 5293, 1399, 2885, 4089, 4790, 4792, 6654, 5296, 5594
TNF signaling pathway	34	16.2	2.4e-25	843, 23533, 9530, 1435, 1147, 257397, 6401, 6416, 8772, 7186, 8837, 8737, 1386, 23118, 84699, 5601, 5600, 8503, 10059, 5603, 5604, 3551, 1385, 5608, 5293, 9586, 10454, 4790, 83737, 4792, 3569, 5296, 8809, 5594
FoxO signaling pathway	37	17.6	4.1e-25	23533, 3265, 1147, 5105, 3845, 6794, 1026, 23710, 9140, 3480, 5563, 2290, 7046, 595, 5601, 5728, 8503, 5600, 5605, 673, 2309, 5603, 5604, 5170, 57818, 3551, 5293, 2885, 6446, 4089, 3643, 3569, 23411, 5296, 6654, 901, 5594
Glioma	28	13.3	9e-25	23533, 3265, 5579, 5578, 6464, 801, 3845, 53358, 1026, 3480, 5159, 595, 5728, 5154, 8503, 5605, 815, 5156, 673, 5604, 399694, 1021, 5293, 5336, 2885, 5296, 6654, 5594
Prostate cancer	30	14.3	3.8e-23	23533, 3265, 1147, 3845, 1026, 3480, 572, 84699, 5159, 595, 5728, 596, 5154, 8503, 5605, 5156, 673, 83439, 5604, 5170, 3551, 1385, 5293, 2885, 9586, 4790, 4792, 6654, 5296, 5594
Toll-like receptor signaling pathway	32	15.2	6.4e-23	23533, 1147, 7189, 4615, 6416, 8772, 3439, 8737, 6373, 3454, 3455, 353376, 23118, 51135, 3576, 5601, 5600, 8503, 5605, 5603, 5604, 3551, 5608, 5293, 10454, 7096, 4790, 4792, 3569, 51311, 5296, 5594
Ras signaling pathway	42	20	1.7e-21	23533, 7535, 1435, 3265, 1147, 5579, 5578, 6464, 801, 9846, 2788, 3845, 53358, 2786, 3480, 2246, 387, 572, 4804, 5159, 5601, 1946, 8503, 5154, 5605, 5156, 1969, 5604, 2321, 3551, 2324, 1943, 399694, 2782, 5293, 5336, 2885, 3643, 4790, 5296, 6654, 5594
Hepatitis C	33	15.7	8.9e-21	23533, 3265, 1147, 6773, 3845, 1026, 5520, 7189, 7186, 3439, 3454, 8737, 3455, 5519, 572, 23586, 3576, 5601, 5600, 8503, 673, 5603, 5170, 3551, 6256, 3716, 5293, 2885, 4790, 4792, 6654, 5296, 5594
ErbB signaling pathway	27	12.9	1.3e-19	23533, 3265, 5579, 5578, 6464, 3845, 867, 53358, 1026, 6416, 572, 5601, 8503, 5605, 815, 673, 5604, 399694, 6198, 5293, 6199, 1399, 5336, 2885, 6654, 5296, 5594
mTOR signaling pathway	23	11	2.6e-19	23533, 64121, 5728, 8503, 5579, 673, 5578, 5170, 3551, 6794, 27330, 54541, 57521, 6196, 6197, 6198, 5293, 6199, 7248, 5563, 253260, 5296, 5594
Insulin resistance	29	13.8	3.3e-19	23533, 5105, 27330, 5563, 79660, 84699, 2997, 5601, 5728, 4846, 8503, 5170, 57818, 3551, 1385, 6196, 6197, 6198, 5293, 6199, 5834, 32, 9586, 5770, 3643, 4790, 4792, 3569, 5296
Rap1 signaling pathway	38	18.1	5.5e-19	23533, 5330, 1435, 3265, 115, 5579, 113, 5578, 801, 3845, 3480, 2246, 387, 108, 5584, 4804, 5159, 1946, 8503, 5154, 5600, 5605, 5156, 673, 1969, 5603, 5604, 2321, 2776, 2324, 5608, 1943, 2889, 1399, 5293, 3643, 5296, 5594
Insulin secretion	26	12.4	1e-18	116, 117, 5330, 115, 5579, 113, 5578, 3782, 6844, 27445, 3778, 483, 1131, 108, 1386, 481, 6616, 84699, 5864, 815, 2776, 476, 1385, 3767, 9586, 2864
Wnt signaling pathway	31	14.8	3.5e-18	5330, 4776, 5579, 5578, 4775, 8945, 7477, 5535, 11197, 7474, 81839, 6500, 8322, 387, 595, 5601, 1488, 11211, 1487, 7484, 815, 83439, 79718, 324, 7976, 22943, 8607, 57216, 27123, 8312, 4089
Focal adhesion	36	17.1	1.8e-17	1292, 23533, 3265, 5579, 5578, 6464, 63923, 53358, 3480, 3675, 387, 1289, 572, 5159, 595, 5601, 5728, 596, 8503, 5154, 5156, 673, 1285, 5604, 2321, 5170, 2324, 399694, 2889, 1399, 5293, 2885, 3914, 6654, 5296, 5594
Non-small cell lung cancer	21	10	4.8e-17	595, 23533, 3265, 8503, 5605, 5579, 673, 5578, 2309, 5604, 5170, 3845, 6256, 1021, 5293, 5336, 2885, 572, 6654, 5296, 5594
AMPK signaling pathway	28	13.3	1.2e-16	23533, 5105, 6794, 5520, 3480, 5563, 5519, 2997, 84699, 595, 8503, 2309, 5170, 57818, 1385, 57521, 5525, 6198, 6199, 5293, 5529, 7248, 5527, 9586, 5526, 3643, 5296, 23411
Endometrial cancer	20	9.5	1.8e-16	595, 23533, 3265, 5728, 8503, 5605, 673, 83439, 2309, 5604, 5170, 324, 3845, 5293, 2885, 8312, 572, 6654, 5296, 5594
Prolactin signaling pathway	22	10.5	6.2e-16	5601, 595, 23533, 3265, 5600, 8503, 5605, 5603, 2309, 6464, 5604, 3845, 53358, 122809, 399694, 8835, 5293, 2885, 4790, 6654, 5296, 5594
Estrogen signaling pathway	25	11.9	8.2e-16	23533, 5330, 3265, 115, 4846, 8503, 5605, 113, 6464, 801, 5604, 2776, 3845, 53358, 1385, 399694, 5293, 2885, 108, 9586, 1386, 84699, 6654, 5296, 5594
Acute myeloid leukemia	20	9.5	9e-16	595, 23533, 3265, 8503, 1147, 5605, 673, 83439, 5604, 3845, 3551, 6198, 6199, 5293, 2885, 572, 4790, 6654, 5296, 5594
Adrenergic signaling in cardiomyocytes	29	13.8	1.8e-15	23533, 5330, 115, 113, 5578, 801, 5520, 483, 108, 481, 1386, 5519, 84699, 8503, 5600, 596, 815, 5603, 2776, 476, 1385, 5525, 5293, 5529, 5527, 9586, 5526, 5296, 5594
Chagas disease (American trypanosomiasis)	25	11.9	2.6e-15	5601, 23533, 5330, 8503, 5600, 1147, 5603, 2776, 3551, 5520, 7189, 6416, 4615, 8772, 5293, 8837, 5519, 4790, 51135, 7046, 4792, 3569, 5296, 3576, 5594
Chemokine signaling pathway	32	15.2	3.1e-15	23533, 5330, 3265, 115, 1147, 113, 6464, 6773, 2788, 3845, 53358, 2786, 387, 6373, 108, 3576, 8503, 673, 2309, 5604, 3551, 399694, 6387, 5293, 2782, 1399, 2885, 4790, 4792, 6654, 5296, 5594
HTLV-I infection	37	17.6	3.6e-15	23533, 3265, 115, 1147, 4776, 113, 3560, 4775, 7477, 3845, 5535, 1026, 7474, 6416, 8322, 108, 1386, 3554, 7046, 5159, 595, 11211, 7484, 5154, 8503, 5156, 324, 7976, 3551, 1385, 3716, 5293, 4089, 4790, 4792, 3569, 5296
Fc epsilon RI signaling pathway	21	10	3.8e-15	5601, 23533, 3265, 5600, 8503, 5605, 5579, 5578, 5603, 5604, 9846, 5170, 3845, 5608, 6416, 5293, 5336, 2885, 5296, 6654, 5594
NF-kappa B signaling pathway	23	11	5.1e-15	7535, 959, 596, 1147, 257397, 7706, 3551, 7189, 4615, 6387, 7186, 8837, 5336, 8737, 353376, 23118, 10454, 4790, 3554, 51135, 4792, 23586, 3576
HIF-1 signaling pathway	24	11.4	6.8e-15	23533, 3099, 2056, 596, 4846, 8503, 815, 5605, 5579, 5578, 5604, 2321, 80201, 1026, 3480, 6198, 6199, 5293, 5336, 3643, 4790, 3569, 5296, 5594
MAPK signaling pathway	36	17.1	2e-14	3265, 1147, 5579, 5578, 4775, 3845, 27330, 5535, 7189, 6416, 7186, 2246, 1386, 23118, 3554, 7046, 5159, 5601, 5154, 5600, 5605, 5156, 673, 5603, 5604, 3551, 5608, 6196, 6197, 1399, 3164, 2885, 10454, 4790, 6654, 5594
T cell receptor signaling pathway	24	11.4	2.2e-14	23533, 7535, 959, 3265, 5600, 8503, 1147, 5605, 5603, 4775, 5604, 5170, 3845, 3551, 867, 5535, 5293, 387, 2885, 4790, 4792, 6654, 5296, 5594
Proteoglycans in cancer	32	15.2	2.4e-14	23533, 3265, 5579, 5578, 3845, 7477, 867, 1026, 7474, 3480, 8322, 387, 595, 11211, 7484, 5600, 8503, 5605, 815, 673, 5603, 5604, 7976, 5170, 6198, 5293, 6199, 5336, 2885, 6654, 5296, 5594
Melanogenesis	23	11	1.2e-13	11211, 5330, 7484, 3265, 115, 815, 5605, 5579, 113, 83439, 5578, 801, 5604, 7477, 2776, 7976, 3845, 1385, 7474, 8322, 108, 84699, 5594
Cholinergic synapse	24	11.4	1.2e-13	23533, 5330, 3265, 596, 115, 8503, 815, 5579, 113, 5578, 5604, 2788, 2776, 3845, 1385, 2786, 2782, 5293, 1131, 108, 9586, 84699, 5296, 5594
Melanoma	20	9.5	1.3e-13	595, 23533, 3265, 5728, 8503, 5154, 5605, 673, 5156, 5604, 3845, 1026, 3480, 1021, 5293, 2246, 572, 5296, 5159, 5594
Influenza A	29	13.8	1.9e-13	23533, 5579, 5578, 7706, 6773, 4615, 6416, 3439, 3454, 3455, 1386, 51135, 23586, 3576, 5601, 5600, 8503, 5605, 5603, 5604, 3551, 5608, 3716, 5293, 4790, 4792, 3569, 5296, 5594
cGMP-PKG signaling pathway	28	13.3	4e-13	23533, 5330, 115, 4776, 113, 801, 4775, 5535, 3778, 483, 387, 108, 481, 1386, 572, 84699, 4846, 8503, 5605, 5604, 2776, 476, 1385, 5293, 9586, 3643, 5296, 5594
Toxoplasmosis	24	11.4	4.8e-13	5601, 23533, 959, 596, 5600, 8503, 1147, 5603, 5170, 3551, 5608, 3716, 7189, 4615, 5293, 3914, 23118, 10454, 572, 4790, 51135, 4792, 5296, 5594
GnRH signaling pathway	21	10	1.6e-12	5601, 5330, 3265, 115, 5600, 815, 5605, 5579, 113, 5578, 5603, 801, 5604, 2776, 3845, 5608, 6416, 2885, 108, 6654, 5594
Colorectal cancer	18	8.6	1.7e-12	5601, 23533, 595, 596, 8503, 673, 83439, 5604, 3845, 324, 5293, 387, 8312, 4089, 572, 7046, 5296, 5594
Pancreatic cancer	18	8.6	4e-12	5601, 23533, 595, 8503, 1147, 673, 5604, 3845, 3551, 3716, 1021, 5293, 4089, 572, 4790, 7046, 5296, 5594
Oxytocin signaling pathway	26	12.4	6e-12	23533, 5330, 3265, 115, 4776, 5579, 113, 5578, 801, 4775, 3845, 1026, 5535, 387, 5563, 108, 595, 4846, 8503, 815, 5605, 5604, 2776, 5293, 5296, 5594
Natural killer cell mediated cytotoxicity	23	11	8.3e-12	23533, 7535, 3265, 8503, 5605, 5579, 673, 5578, 6464, 5604, 3845, 53358, 5535, 399694, 5293, 5336, 3439, 2885, 3454, 3455, 6654, 5296, 5594
B cell receptor signaling pathway	18	8.6	1.2e-11	23533, 3265, 8503, 1147, 5605, 4775, 5604, 3845, 3551, 5535, 5293, 5336, 2885, 4790, 4792, 5296, 6654, 5594
Choline metabolism in cancer	21	10	1.3e-11	5601, 23533, 3265, 8503, 5154, 5605, 5579, 5156, 5578, 5604, 5170, 3845, 6198, 6199, 5293, 7248, 2885, 6654, 5296, 5159, 5594
RIG-I-like receptor signaling pathway	18	8.6	1.5e-11	843, 5601, 5600, 1147, 5603, 7706, 3551, 9140, 7189, 8772, 7186, 3439, 8737, 1540, 4790, 4792, 23586, 3576
VEGF signaling pathway	17	8.1	1.7e-11	23533, 3265, 4846, 8503, 5600, 5605, 5579, 5578, 5603, 5604, 3845, 5535, 5293, 5336, 572, 5296, 5594
Aldosterone-regulated sodium reabsorption	14	6.7	5e-11	23533, 8503, 5579, 5578, 3845, 5170, 476, 5293, 483, 481, 6446, 3643, 5296, 5594
Glucagon signaling pathway	20	9.5	7.6e-11	5330, 815, 5257, 5255, 801, 5105, 2776, 57818, 1385, 5535, 5834, 32, 108, 5563, 9586, 1386, 5261, 2997, 84699, 23411
Signaling pathways regulating pluripotency of stem cells	23	11	1.4e-10	23533, 11211, 7484, 3265, 5600, 8503, 5605, 5603, 5604, 7477, 324, 7976, 3845, 3716, 7474, 3480, 8322, 5293, 2885, 8312, 4089, 5296, 5594
Dopaminergic synapse	22	10.5	1.6e-10	5601, 5330, 5600, 815, 5579, 5578, 5603, 801, 2788, 2776, 1385, 2786, 5520, 5525, 2782, 5529, 5527, 9586, 1386, 5526, 5519, 84699
Small cell lung cancer	18	8.6	4e-10	23533, 595, 5728, 596, 8503, 1147, 1285, 3551, 6256, 7189, 3675, 1021, 7186, 5293, 3914, 4790, 4792, 5296
Inflammatory mediator regulation of TRP channels	19	9	5.3e-10	23533, 5601, 5330, 8503, 115, 5600, 815, 5579, 113, 5578, 5603, 801, 2776, 5608, 5293, 5336, 108, 3554, 5296
Progesterone-mediated oocyte maturation	18	8.6	5.9e-10	5601, 23533, 5600, 8503, 115, 113, 673, 5603, 5604, 3845, 27330, 6196, 3480, 6197, 5293, 108, 5296, 5594
Long-term potentiation	16	7.6	6.8e-10	5330, 3265, 815, 5605, 5579, 673, 5578, 5604, 801, 2776, 3845, 27330, 5535, 6196, 6197, 5594
Thyroid hormone signaling pathway	20	9.5	9.7e-10	23533, 595, 5330, 3265, 8503, 5605, 5579, 5578, 5604, 5170, 3845, 476, 6256, 5293, 483, 5336, 481, 572, 5296, 5594
Measles	21	10	2.2e-09	595, 23533, 8503, 1147, 6773, 3560, 3716, 7189, 4615, 1021, 5293, 3439, 3454, 3455, 23118, 4790, 51135, 4792, 3569, 23586, 5296
Apoptosis	15	7.1	2.8e-09	843, 23533, 8503, 596, 1147, 3551, 8772, 7186, 5293, 8837, 8737, 572, 4790, 4792, 5296
Oocyte meiosis	19	9	3.2e-09	115, 815, 113, 801, 5604, 8945, 27330, 5535, 6500, 6196, 5525, 3480, 6197, 5529, 5527, 108, 5526, 5519, 5594
cAMP signaling pathway	25	11.9	4.6e-09	23533, 117, 115, 113, 801, 483, 387, 108, 481, 572, 84699, 5601, 8503, 5605, 815, 673, 5604, 476, 1385, 5293, 9586, 4790, 4792, 5296, 5594
NOD-like receptor signaling pathway	14	6.7	5.8e-09	5601, 5600, 257397, 1147, 5603, 3551, 7189, 23118, 10454, 4790, 3569, 4792, 3576, 5594
Gap junction	17	8.1	5.8e-09	5330, 3265, 115, 5154, 5605, 5579, 113, 5156, 5578, 5604, 2776, 3845, 2885, 108, 6654, 5159, 5594
Epstein-Barr virus infection	24	11.4	1e-08	5601, 23533, 596, 5600, 8503, 1147, 5603, 3551, 5608, 1026, 3716, 7189, 6416, 7186, 5293, 5336, 8737, 1386, 23118, 10454, 4790, 4792, 23586, 5296
Type II diabetes mellitus	13	6.2	1.1e-08	5601, 3099, 23533, 8835, 5293, 8503, 3767, 3551, 3643, 80201, 122809, 5296, 5594
MicroRNAs in cancer	29	13.8	2.5e-08	3265, 5579, 5578, 6464, 63923, 3845, 1026, 387, 5159, 595, 5728, 5154, 596, 5605, 5156, 5604, 324, 7976, 3551, 54541, 57521, 399694, 1021, 1399, 5336, 2885, 4790, 6654, 23411
Central carbon metabolism in cancer	14	6.7	4.1e-08	23533, 3099, 3265, 5728, 8503, 5605, 5156, 5604, 3845, 80201, 5293, 5296, 5159, 5594
Renal cell carcinoma	14	6.7	5e-08	23533, 3265, 8503, 5605, 673, 5604, 3845, 2889, 1399, 5293, 2885, 5296, 6654, 5594
Tuberculosis	22	10.5	6.6e-08	843, 5601, 596, 5600, 815, 5603, 801, 1385, 5535, 3716, 7189, 4615, 8772, 387, 3439, 572, 7096, 4790, 51135, 1509, 3569, 5594
Thyroid hormone synthesis	14	6.7	1.3e-07	5330, 115, 5579, 113, 5578, 2776, 476, 1385, 483, 108, 9586, 1386, 481, 84699
Aldosterone synthesis and secretion	14	6.7	7.5e-07	5330, 115, 815, 5579, 113, 5578, 801, 2776, 1385, 3164, 108, 9586, 1386, 84699
Circadian entrainment	15	7.1	8.2e-07	117, 5330, 115, 815, 5579, 113, 5578, 801, 2788, 2776, 1385, 2786, 2782, 108, 5594
Long-term depression	12	5.7	1.4e-06	3480, 5330, 3265, 5605, 673, 5579, 5578, 5604, 5519, 3845, 2776, 5594
Jak-STAT signaling pathway	18	8.6	1.5e-06	23533, 595, 2056, 8503, 6773, 3560, 3716, 122809, 8835, 5293, 3439, 2885, 3454, 3455, 3566, 3569, 6654, 5296
Salivary secretion	14	6.7	1.5e-06	5330, 115, 5579, 113, 5578, 801, 2776, 476, 6844, 3778, 483, 1131, 108, 481
Thyroid cancer	9	4.3	1.5e-06	595, 3265, 5605, 83439, 673, 5604, 3845, 6256, 5594
Gastric acid secretion	13	6.2	1.5e-06	5330, 115, 815, 113, 5579, 5578, 801, 2776, 476, 483, 1131, 108, 481
Platelet activation	17	8.1	1.6e-06	23533, 5330, 4846, 8503, 115, 5600, 113, 5603, 2776, 5293, 5336, 387, 108, 1289, 5584, 5296, 5594
Pertussis	13	6.2	2.1e-06	5601, 7189, 4615, 5600, 387, 5603, 801, 353376, 4790, 51135, 3569, 3576, 5594
Amoebiasis	15	7.1	3.1e-06	23533, 5330, 8503, 5579, 1285, 5578, 2776, 5293, 3914, 1289, 3554, 4790, 3569, 5296, 3576
Viral carcinogenesis	21	10	3.2e-06	23533, 595, 3265, 8503, 3845, 1385, 1026, 3716, 1021, 7186, 5293, 387, 2885, 9586, 1386, 572, 4790, 4792, 84699, 5296, 5594
Carbohydrate digestion and absorption	10	4.8	3.3e-06	3099, 23533, 5293, 8503, 483, 481, 57818, 476, 80201, 5296
Adipocytokine signaling pathway	12	5.7	6.7e-06	5601, 7186, 1147, 5563, 32, 5105, 57818, 3551, 4790, 6794, 6256, 4792
Fc gamma R-mediated phagocytosis	13	6.2	7.1e-06	23533, 6198, 5293, 1399, 6199, 8503, 5579, 5336, 5578, 5604, 9846, 5296, 5594
Herpes simplex infection	19	9	9.2e-06	5601, 1147, 6773, 3551, 3716, 6500, 7189, 4615, 8772, 7186, 3439, 3454, 3455, 23118, 10454, 4790, 4792, 3569, 23586
Retrograde endocannabinoid signaling	14	6.7	9.5e-06	5601, 5330, 115, 5600, 5579, 113, 5603, 5578, 2788, 2776, 2786, 2782, 108, 5594
Hippo signaling pathway	17	8.1	1.1e-05	11211, 595, 7484, 83439, 7477, 7976, 324, 8945, 7474, 5520, 8322, 2246, 8312, 5519, 4089, 5584, 7046
Regulation of actin cytoskeleton	20	9.5	1.8e-05	23533, 3265, 8503, 5154, 5605, 673, 5156, 5604, 324, 3845, 3675, 1399, 5293, 2246, 387, 1131, 6654, 5296, 5159, 5594
Cytokine-cytokine receptor interaction	21	10	1.8e-05	959, 1435, 2056, 5154, 5156, 3560, 2321, 2324, 6387, 3439, 6373, 3454, 3455, 3566, 4804, 3554, 7046, 3569, 3576, 8809, 5159
Shigellosis	11	5.2	1.9e-05	5601, 1399, 5600, 1147, 5603, 8945, 3551, 4790, 4792, 5594, 3576
Pancreatic secretion	13	6.2	2.1e-05	5330, 115, 113, 5579, 5578, 2776, 476, 3778, 483, 1131, 387, 108, 481
Alcoholism	18	8.6	2.2e-05	3265, 673, 6464, 801, 5604, 2788, 3845, 53358, 1385, 2786, 399694, 2782, 2885, 9586, 1386, 84699, 6654, 5594
Bladder cancer	9	4.3	2.5e-05	595, 3265, 5605, 673, 5604, 3845, 1026, 5594, 3576
Calcium signaling pathway	18	8.6	2.6e-05	5330, 4846, 115, 815, 5257, 5579, 113, 5156, 5578, 5255, 801, 2776, 5535, 5336, 1131, 108, 5261, 5159
Leishmaniasis	11	5.2	4.8e-05	7189, 4615, 5600, 5603, 23118, 10454, 4790, 51135, 3716, 4792, 5594
Vascular smooth muscle contraction	14	6.7	5.6e-05	5330, 115, 5605, 673, 113, 5579, 5578, 5604, 801, 2776, 3778, 387, 108, 5594
Amphetamine addiction	10	4.8	0.00015	815, 5579, 9586, 5578, 1386, 801, 1385, 5535, 84699, 23411
Epithelial cell signaling in Helicobacter pylori infection	10	4.8	0.00017	5601, 6416, 5600, 1147, 5336, 5603, 3551, 4790, 4792, 3576
Basal cell carcinoma	9	4.3	0.00022	11211, 7484, 8322, 83439, 8312, 7477, 7976, 324, 7474
Endocrine and other factor-regulated calcium reabsorption	8	3.8	0.00036	5330, 115, 483, 5579, 5578, 481, 2776, 476
African trypanosomiasis	7	3.3	0.0004	5330, 4615, 5579, 5578, 6401, 2776, 3569
Serotonergic synapse	12	5.7	0.0005	5330, 3265, 2782, 673, 5579, 5578, 5604, 2788, 3845, 2776, 2786, 5594
Bacterial invasion of epithelial cells	10	4.8	0.00053	23533, 5293, 1399, 8503, 387, 6464, 53358, 867, 399694, 5296
Non-alcoholic fatty liver disease (NAFLD)	14	6.7	0.00062	23533, 5601, 8503, 3551, 6256, 7186, 5293, 5563, 3643, 4790, 83737, 3569, 5296, 3576
Glutamatergic synapse	12	5.7	0.00062	5330, 2782, 115, 5579, 113, 5578, 108, 2788, 2776, 5535, 2786, 5594
Regulation of lipolysis in adipocytes	8	3.8	0.0014	23533, 5293, 115, 8503, 113, 108, 3643, 5296
Phosphatidylinositol signaling system	10	4.8	0.0027	23533, 5330, 5728, 5293, 8503, 5579, 5336, 5578, 801, 5296
Leukocyte transendothelial migration	11	5.2	0.0029	23533, 6387, 5293, 5600, 8503, 5579, 5336, 387, 5578, 5603, 5296
Cytosolic DNA-sensing pathway	8	3.8	0.003	1147, 3439, 8737, 3551, 4790, 4792, 3569, 23586
Renin secretion	8	3.8	0.003	116, 5330, 117, 3778, 801, 2776, 1385, 5535
Salmonella infection	9	4.3	0.0034	5601, 4615, 5600, 5603, 5586, 4790, 3569, 5594, 3576
GABAergic synapse	9	4.3	0.004	2782, 115, 5579, 113, 5578, 108, 2788, 23710, 2786
Axon guidance	11	5.2	0.005	6387, 3265, 1946, 4776, 387, 1969, 4775, 3845, 5535, 1943, 5594
Adherens junction	8	3.8	0.0054	3480, 83439, 387, 5770, 4089, 3643, 7046, 5594
Dorso-ventral axis formation	5	2.4	0.0083	2885, 5604, 3845, 6654, 5594
Sphingolipid metabolism	6	2.9	0.013	6609, 10558, 9517, 253782, 8879, 340485
TGF-beta signaling pathway	8	3.8	0.013	6198, 6199, 387, 5519, 4089, 7046, 5594, 6500
Starch and sucrose metabolism	5	2.4	0.017	3099, 5834, 57818, 80201, 2997
Amyotrophic lateral sclerosis (ALS)	6	2.9	0.017	596, 5600, 5603, 572, 5608, 5535
Bile secretion	7	3.3	0.018	115, 483, 113, 108, 481, 476, 6256
Morphine addiction	8	3.8	0.02	2782, 115, 5579, 113, 5578, 108, 2788, 2786
Proximal tubule bicarbonate reclamation	4	1.9	0.031	483, 481, 5105, 476
Vasopressin-regulated water reabsorption	5	2.4	0.043	115, 9586, 6844, 1385, 84699

## Sheet: hsa-miR-33b-3p pathways
Term	Count	P-Value	Genes
FoxO signaling pathway	20	2.3e-18	5602, 5894, 116986, 1956, 23678, 5170, 3845, 1027, 1026, 3480, 6789, 5565, 5564, 472, 5934, 3643, 7048, 51422, 5295, 5594
Insulin signaling pathway	20	4.1e-18	5602, 5894, 5792, 5170, 868, 3845, 867, 57521, 2872, 8569, 7248, 5565, 5573, 5564, 31, 3643, 5584, 51422, 5295, 5594
Sphingolipid signaling pathway	16	9.8e-14	5602, 130367, 5579, 5894, 4363, 166929, 2768, 5170, 3845, 91012, 9294, 5529, 5337, 8879, 5295, 5594
Insulin secretion	14	3.7e-13	116, 776, 112, 5579, 2767, 3782, 1385, 3780, 477, 6513, 3767, 1131, 108, 107
Glycerolipid metabolism	11	7e-11	137964, 8612, 346606, 224, 9663, 56895, 8526, 1607, 501, 129642, 26007
Choline metabolism in cancer	13	7e-11	5602, 5894, 5579, 1956, 3845, 5170, 1607, 8612, 7248, 5337, 8526, 5295, 5594
GnRH signaling pathway	12	3.9e-10	5602, 776, 112, 5579, 5894, 5337, 108, 1956, 107, 3845, 2767, 5594
Pathways in cancer	20	8.7e-10	5602, 112, 5579, 5894, 1956, 2768, 2767, 3845, 868, 867, 1027, 1026, 6513, 3480, 6789, 108, 107, 7048, 5295, 5594
Oxytocin signaling pathway	14	1.1e-09	776, 112, 5579, 5894, 1956, 3845, 1026, 5565, 5564, 108, 107, 51422, 5295, 5594
ErbB signaling pathway	11	4.4e-09	5602, 5579, 5894, 1956, 3845, 868, 867, 1027, 1026, 5295, 5594
AMPK signaling pathway	12	9.4e-09	3480, 7248, 5565, 5529, 5564, 31, 5170, 3643, 51422, 1385, 57521, 5295
HIF-1 signaling pathway	11	1.4e-08	8569, 2872, 3480, 5579, 1956, 3643, 1027, 1026, 5295, 5594, 6513
Cholinergic synapse	11	4.8e-08	776, 112, 5579, 1131, 108, 107, 3845, 2767, 1385, 5295, 5594
Prostate cancer	10	7.8e-08	3480, 5894, 1956, 3845, 5170, 1027, 1385, 1026, 5295, 5594
Chronic myeloid leukemia	9	2.3e-07	5894, 3845, 868, 7048, 867, 1027, 1026, 5295, 5594
cGMP-PKG signaling pathway	12	2.3e-07	776, 112, 5894, 108, 107, 2768, 2767, 3643, 1385, 5295, 477, 5594
PI3K-Akt signaling pathway	16	3e-07	5894, 1956, 23678, 5170, 3845, 1385, 1027, 1026, 57521, 3480, 5529, 7248, 5934, 3643, 5295, 5594
Insulin resistance	10	4.7e-07	5602, 5565, 5564, 5792, 5170, 3643, 51422, 1385, 5295, 6513
Non-small cell lung cancer	8	6.1e-07	6789, 5579, 5894, 1956, 3845, 5170, 5295, 5594
Progesterone-mediated oocyte maturation	9	1e-06	3480, 5602, 112, 5894, 108, 107, 3845, 5295, 5594
Gap junction	9	1.1e-06	112, 5579, 5894, 108, 1956, 107, 3845, 2767, 5594
Aldosterone-regulated sodium reabsorption	7	1.2e-06	5579, 3845, 5170, 3643, 5295, 477, 5594
Glioma	8	1.7e-06	3480, 5579, 5894, 1956, 3845, 1026, 5295, 5594
Rap1 signaling pathway	12	2.4e-06	3480, 112, 5579, 5894, 108, 1956, 107, 3845, 5584, 3643, 5295, 5594
Estrogen signaling pathway	9	2.7e-06	112, 5894, 108, 1956, 107, 3845, 1385, 5295, 5594
cAMP signaling pathway	11	1e-05	5602, 776, 112, 5894, 5337, 108, 107, 1385, 5295, 477, 5594
Vascular smooth muscle contraction	9	1.1e-05	776, 112, 5579, 5894, 108, 107, 2768, 2767, 5594
Proteoglycans in cancer	11	1.1e-05	3480, 5579, 5894, 1956, 3845, 5170, 868, 867, 1026, 5295, 5594
Long-term depression	7	1.5e-05	3480, 5579, 5894, 2768, 3845, 2767, 5594
MAPK signaling pathway	12	1.6e-05	8569, 2872, 5602, 776, 6789, 5579, 5894, 1956, 2768, 3845, 7048, 5594
Glycerophospholipid metabolism	8	2.2e-05	137964, 8612, 9663, 5337, 56895, 8526, 1607, 129642
Pancreatic cancer	7	2.4e-05	5602, 5894, 1956, 3845, 7048, 5295, 5594
Melanogenesis	8	3.1e-05	112, 5579, 5894, 108, 107, 3845, 1385, 5594
Fc epsilon RI signaling pathway	7	3.2e-05	5602, 5579, 5894, 3845, 5170, 5295, 5594
Ras signaling pathway	11	3.2e-05	3480, 5602, 6789, 5579, 5894, 5337, 1956, 3845, 3643, 5295, 5594
Melanoma	7	4.1e-05	3480, 5894, 1956, 3845, 1026, 5295, 5594
Hepatitis B	9	4.5e-05	5602, 5579, 5894, 3845, 1027, 1385, 1026, 5295, 5594
Adrenergic signaling in cardiomyocytes	9	4.8e-05	776, 5529, 112, 108, 107, 1385, 5295, 477, 5594
Type II diabetes mellitus	6	6.8e-05	5602, 776, 3767, 3643, 5295, 5594
Thyroid hormone signaling pathway	8	7.1e-05	5579, 5894, 3845, 5170, 5295, 477, 5594, 6513
Aldosterone synthesis and secretion	7	8.6e-05	776, 112, 5579, 108, 107, 2767, 1385
Endometrial cancer	6	0.0001	5894, 1956, 3845, 5170, 5295, 5594
mTOR signaling pathway	6	0.00017	7248, 5579, 5170, 57521, 5295, 5594
Hepatitis C	8	0.00019	5602, 5894, 1956, 3845, 5170, 1026, 5295, 5594
Circadian entrainment	7	0.00021	776, 112, 5579, 108, 107, 1385, 5594
Colorectal cancer	6	0.00023	5602, 5894, 3845, 7048, 5295, 5594
Glucagon signaling pathway	7	0.00026	5565, 5564, 108, 31, 51422, 1385, 6513
Central carbon metabolism in cancer	6	0.00027	5894, 1956, 3845, 5295, 5594, 6513
Retrograde endocannabinoid signaling	7	0.00029	5602, 776, 112, 5579, 108, 107, 5594
T cell receptor signaling pathway	7	0.00032	5894, 3845, 5170, 868, 867, 5295, 5594
Thyroid hormone synthesis	6	0.00041	112, 5579, 108, 107, 1385, 477
Adherens junction	6	0.00044	3480, 5792, 1956, 7048, 3643, 5594
HTLV-I infection	10	0.00047	112, 108, 107, 472, 3845, 7048, 1385, 1026, 5295, 6513
Bladder cancer	5	0.00049	5894, 1956, 3845, 1026, 5594
Gastric acid secretion	6	0.0005	112, 5579, 1131, 108, 107, 477
Glutamatergic synapse	7	0.00056	776, 112, 5579, 5337, 108, 107, 5594
Sphingolipid metabolism	5	0.00083	8612, 130367, 166929, 8879, 91012
Fc gamma R-mediated phagocytosis	6	0.00095	8612, 5579, 5894, 5337, 5295, 5594
Ovarian steroidogenesis	5	0.00098	3480, 112, 108, 107, 3643
Salivary secretion	6	0.0011	112, 5579, 1131, 108, 107, 477
Pancreatic secretion	6	0.0015	112, 5579, 1131, 108, 107, 477
Regulation of lipolysis in adipocytes	5	0.0016	112, 108, 107, 3643, 5295
Inflammatory mediator regulation of TRP channels	6	0.0019	5602, 112, 5579, 108, 107, 5295
VEGF signaling pathway	5	0.0022	5579, 5894, 3845, 5295, 5594
Chagas disease (American trypanosomiasis)	6	0.0025	5602, 107, 2767, 7048, 5295, 5594
Focal adhesion	8	0.0025	3480, 5602, 5579, 5894, 1956, 5170, 5295, 5594
Circadian rhythm	4	0.0027	5565, 5564, 51422, 1385
Renal cell carcinoma	5	0.0028	5894, 3845, 5295, 5594, 6513
Long-term potentiation	5	0.003	5579, 5894, 107, 3845, 5594
Oocyte meiosis	6	0.003	3480, 5529, 112, 108, 107, 5594
Bile secretion	5	0.0035	112, 108, 107, 477, 6513
Adipocytokine signaling pathway	5	0.0037	5602, 5565, 5564, 51422, 6513
Prolactin signaling pathway	5	0.0039	5602, 5894, 3845, 5295, 5594
MicroRNAs in cancer	9	0.0041	5579, 5894, 4363, 1956, 472, 3845, 1027, 1026, 57521
Neurotrophin signaling pathway	6	0.0046	5602, 5894, 3845, 5170, 5295, 5594
Calcium signaling pathway	7	0.0056	776, 5579, 1131, 108, 1956, 107, 2767
Platelet activation	6	0.0064	112, 108, 107, 5584, 5295, 5594
Chemokine signaling pathway	7	0.0067	112, 5894, 108, 107, 3845, 5295, 5594
GABAergic synapse	5	0.0073	776, 112, 5579, 108, 107
Endocytosis	8	0.0087	3480, 5337, 116986, 1956, 868, 5584, 7048, 867
Viral carcinogenesis	7	0.011	5934, 3845, 1027, 1385, 1026, 5295, 5594
Non-alcoholic fatty liver disease (NAFLD)	6	0.012	5602, 5565, 5564, 3643, 51422, 5295
Regulation of actin cytoskeleton	7	0.012	5894, 1131, 1956, 2768, 3845, 5295, 5594
Acute myeloid leukemia	4	0.014	5894, 3845, 5295, 5594
Serotonergic synapse	5	0.018	776, 5579, 5894, 3845, 5594
Renin secretion	4	0.02	116, 776, 112, 1385
B cell receptor signaling pathway	4	0.025	5894, 3845, 5295, 5594
Natural killer cell mediated cytotoxicity	5	0.025	5579, 5894, 3845, 5295, 5594
Dorso-ventral axis formation	3	0.025	1956, 3845, 5594
Dopaminergic synapse	5	0.029	5602, 776, 5529, 5579, 1385
Osteoclast differentiation	5	0.031	5602, 7048, 1385, 5295, 5594
Hypertrophic cardiomyopathy (HCM)	4	0.034	776, 5565, 5564, 51422
Signaling pathways regulating pluripotency of stem cells	5	0.038	3480, 5894, 3845, 5295, 5594
Dilated cardiomyopathy	4	0.041	776, 112, 108, 107
Morphine addiction	4	0.05	112, 5579, 108, 107

## Sheet: hsa-miR-671-3p pathways
Term	Count	P-Value	Genes
Insulin secretion	8	4.9e-09	109, 113, 9586, 5331, 775, 486, 23439, 3780
Wnt signaling pathway	9	5.2e-09	7855, 89780, 8322, 5331, 894, 5535, 6422, 7474, 81839
cGMP-PKG signaling pathway	9	2.3e-08	109, 113, 9586, 5331, 775, 486, 23439, 3643, 5535
Pathways in cancer	11	1.1e-07	3480, 7855, 89780, 8322, 673, 109, 113, 5331, 3479, 7046, 7474
FoxO signaling pathway	8	1.2e-07	3480, 673, 5896, 10365, 894, 3479, 3643, 7046
Melanogenesis	7	4.9e-07	7855, 89780, 8322, 109, 113, 5331, 7474
HTLV-I infection	9	6.5e-07	7855, 89780, 8322, 109, 113, 894, 5535, 7046, 7474
Thyroid hormone synthesis	6	2.1e-06	109, 113, 9586, 5331, 486, 23439
Adrenergic signaling in cardiomyocytes	7	4.5e-06	109, 113, 9586, 5331, 775, 486, 23439
Ovarian steroidogenesis	5	1.5e-05	3480, 109, 113, 3479, 3643
cAMP signaling pathway	7	2.6e-05	673, 109, 113, 9586, 775, 486, 23439
Proteoglycans in cancer	7	2.8e-05	3480, 7855, 89780, 8322, 673, 3479, 7474
Rap1 signaling pathway	7	3.6e-05	3480, 673, 109, 113, 5331, 3479, 3643
Signaling pathways regulating pluripotency of stem cells	6	6.3e-05	3480, 7855, 89780, 8322, 3479, 7474
Hippo signaling pathway	6	9.1e-05	7855, 89780, 8322, 894, 7046, 7474
Aldosterone synthesis and secretion	5	0.00011	109, 113, 9586, 5331, 775
Salivary secretion	5	0.00014	109, 113, 5331, 486, 23439
Progesterone-mediated oocyte maturation	5	0.00014	3480, 673, 109, 113, 3479
Pancreatic secretion	5	0.00019	109, 113, 5331, 486, 23439
Aldosterone-regulated sodium reabsorption	4	0.00024	486, 23439, 3479, 3643
Oocyte meiosis	5	0.00034	3480, 109, 113, 3479, 5535
Cholinergic synapse	5	0.00037	109, 113, 9586, 5331, 775
Glutamatergic synapse	5	0.00041	109, 113, 5331, 775, 5535
Vascular smooth muscle contraction	5	0.00048	673, 109, 113, 5331, 775
Basal cell carcinoma	4	0.00066	7855, 89780, 8322, 7474
Long-term depression	4	0.00085	3480, 673, 5331, 3479
Long-term potentiation	4	0.0011	673, 5331, 775, 5535
Bile secretion	4	0.0013	109, 113, 486, 23439
Oxytocin signaling pathway	5	0.0014	109, 113, 5331, 775, 5535
Gastric acid secretion	4	0.0015	109, 113, 5331, 23439
Calcium signaling pathway	5	0.0022	109, 113, 5331, 775, 5535
Dilated cardiomyopathy	4	0.0023	109, 113, 775, 3479
Prostate cancer	4	0.0026	3480, 673, 9586, 3479
GnRH signaling pathway	4	0.0028	109, 113, 5331, 775
Circadian entrainment	4	0.0032	109, 113, 5331, 775
Inflammatory mediator regulation of TRP channels	4	0.0035	109, 113, 5331, 3479
Estrogen signaling pathway	4	0.0036	109, 113, 9586, 5331
Retrograde endocannabinoid signaling	4	0.0038	109, 113, 5331, 775
AMPK signaling pathway	4	0.0065	3480, 9586, 3479, 3643
Endocrine and other factor-regulated calcium reabsorption	3	0.0088	5331, 486, 23439
Regulation of lipolysis in adipocytes	3	0.013	109, 113, 3643
Renin secretion	3	0.017	5331, 775, 5535
Glioma	3	0.018	3480, 673, 3479
Amphetamine addiction	3	0.018	9586, 775, 5535
Chemokine signaling pathway	4	0.02	673, 109, 113, 5331
Melanoma	3	0.021	3480, 673, 3479
Adherens junction	3	0.021	3480, 3643, 7046
PI3K-Akt signaling pathway	5	0.022	3480, 9586, 894, 3479, 3643
Cardiac muscle contraction	3	0.023	775, 486, 23439
Focal adhesion	4	0.026	3480, 673, 894, 3479
GABAergic synapse	3	0.029	109, 113, 775
Gap junction	3	0.031	109, 113, 5331
HIF-1 signaling pathway	3	0.038	3480, 3479, 3643
Glucagon signaling pathway	3	0.039	9586, 5331, 5535
MAPK signaling pathway	4	0.046	673, 775, 5535, 7046
Serotonergic synapse	3	0.048	673, 5331, 775
